# Supplementary material for: The Metamorphosis. The impact of a young family member’s problematic substance use on family life: a meta-ethnography
Source: Int J Qual Stud Health Well-being. 2023 Apr 20;18(1):2202970. doi: 10.1080/17482631.2023.2202970 (PMC10120518; doi:10.1080/17482631.2023.2202970)
Supplement: Supplemental Material [file ZQHW_A_2202970_SM7878.zip]

Archive with 8 entries (7 files):
- Supplementary files/
- Supplementary files/Appendix I eMERGe reporting guideline.docx
- Supplementary files/Appendix II Search strategy.docx
- Supplementary files/Appendix III Excluded studies_clean.docx
- Supplementary files/Appendix V Translation .docx
- Supplementary files/Appendix VI The analysis process.docx
- Supplementary files/Appendix VII Studies Contributing to the Review Findings.docx
- Supplementary files/Apppendix IV Critical appraisal_.docx
